# Supplementary material for: Nutritional Status Indices and Monoclonal Gammopathy of Undetermined Significance Risk in the Elderly Population: Findings from the National Health and Nutrition Examination Survey
Source: Nutrients. 2023 Sep 29;15(19):4210. doi: 10.3390/nu15194210 (PMC10574740; doi:10.3390/nu15194210)
Supplement: Supplementary file 1 [file nutrients-15-04210-s001.zip]

Archive with 1 entries (1 files):
- nutrients-2605151-supplementary.pdf
